# Supplementary material for: Synthetic Cannabinoids Induce Autophagy and Mitochondrial Apoptotic Pathways in Human Glioblastoma Cells Independently of Deficiency in TP53 or PTEN Tumor Suppressors
Source: Cancers (Basel). 2021 Jan 22;13(3):419. doi: 10.3390/cancers13030419 (PMC7865605; doi:10.3390/cancers13030419)
Supplement: Supplementary file 1 [file cancers-13-00419-s001.zip]

Archive with 3 entries (2 files):
- revised supp/
- revised supp/Ellert_Miklaszewska et al Supplementary Information v220121 AEM final.docx
- revised supp/Supplemental Material original blots v14012021.pdf
